# Supplementary material for: Jaw shape and mechanical advantage are indicative of diet in Mesozoic mammals
Source: Commun Biol. 2021 Feb 23;4:242. doi: 10.1038/s42003-021-01757-3 (PMC7902851; doi:10.1038/s42003-021-01757-3)
Supplement: Supplementary file 4 — Supplementary Data 1 [file 42003_2021_1757_MOESM4_ESM.csv]

	Higher clade	Taxon	PC1 (with allotherians)	PC2 (with allotherians)	PC1 (without allotherians)	PC2 (without allotherians)	MAT (m1)	MAM (m1)	MAT (tip jaw)	MAM (tip jaw)	Diet (observed in extant mammals/proposed in extinct mammals)	Method for inferring diet in Mesozoic mammals	DA1 (phylo FDA)	DA2 (phylo FDA)	predicted class (phylo FDA)	P(carnivore) (phylo FDA)	P(herbivore) (phylo FDA)	P(insectivore) (phylo FDA)	FAD	LAD	Photo reference	Diet reference	FAD/LAD reference
1	Stem mammals-Haramiyida	Haramiyavia	0.034798156	-0.015346243	0.040339579	-0.016926611	0.388	0.628	0.254	0.410	Omnivore/herbivore	Dental morphology	2.986671284	7.982410394	Carnivore	0.92554847	0.00000012	0.07445140	208.5	201.3	Luo, Z.-X., Gatesy, S. M., Jenkins, F. A., Jr., Amaral, W. W. & Shubin, N. H. Mandibular and dental characteristics of Late Triassic mammaliaform Haramiyavia and their ramifications for basal mammal evolution. Proc. Natl. Acad. Sci. USA 112, E7101–E7109; 10.1073/pnas.1519387112 (2015).	Luo, Z.-X., Gatesy, S. M., Jenkins, F. A., Jr., Amaral, W. W. & Shubin, N. H. Mandibular and dental characteristics of Late Triassic mammaliaform Haramiyavia and their ramifications for basal mammal evolution. Proc. Natl. Acad. Sci. USA 112, E7101–E7109; 10.1073/pnas.1519387112 (2015).	Paleobiology Database. http://fossilworks.org.
2	Stem mammals	Sinoconodon	-0.000009666	0.010882438	0.006543979	0.010136953	0.403	0.532	0.281	0.371	Ambulatory carnivory or scavenging in large individuals	Body size/cranial morphology	0.771701773	2.569960383	Carnivore	0.80210055	0.00228817	0.19561128	208.5	190.8	Kielan-Jaworowska, Z., Cifelli, R. L. & Luo, Z.-X. Mammals from the Age of Dinosaurs: Origins, Evolution, and Structure (Columbia Univ. Press, 2004).	Luo, Z.-X. Transformation and diversification in early mammal evolution. Nature 450, 1011–1019; 10.1038/nature06277 (2007).	Paleobiology Database. http://fossilworks.org.
3	Stem mammals- Morganucodonta	Morganucodon	0.033944492	-0.04065655	0.039497911	-0.039362564	0.427	0.523	0.288	0.353	Insectivore (hard bodied insects)	Microwear, FEA, mechanical advantage, second moment of area	5.860565381	4.011193769	Insectivore	0.00627069	0.00000020	0.99372911	208.5	166.1	Kielan-Jaworowska, Z., Cifelli, R. L. & Luo, Z.-X. Mammals from the Age of Dinosaurs: Origins, Evolution, and Structure (Columbia Univ. Press, 2004).	Gill, P. G. et al. Dietary specializations and diversity in feeding ecology of the earliest stem mammals. Nature 512, 303–305; 10.1038/nature13622 (2014).	Paleobiology Database. http://fossilworks.org.
4	Stem mammals- Morganucodonta	Dinnetherium	0.069884809	-0.037204471	0.074714997	-0.039975224	0.307	0.473	0.208	0.321	Unknown	NA	5.54529854	5.284414237	Insectivore	0.02803578	0.00000012	0.97196410	199.3	182.7	Kielan-Jaworowska, Z., Cifelli, R. L. & Luo, Z.-X. Mammals from the Age of Dinosaurs: Origins, Evolution, and Structure (Columbia Univ. Press, 2004).	NA	Paleobiology Database. http://fossilworks.org.
5	Stem mammals-Docodonta	Castorocauda	0.067765122	-0.027190455	0.074605948	-0.026611577	0.277	0.395	0.183	0.261	Invertivore/feeding on small vertebrates (Ji et al., 2006); Carnivore (Chen et al., 2019)	Dental morphology (Ji et al., 2006); Dental morphology, wear facets & previous studies (Chen et al., 2019)	3.590686075	1.165784076	Insectivore	0.01825429	0.00017242	0.98157329	166.1	163.5	Ji, Q., Luo, Z.X., Yuan, C.X., & Tabrum., A.R. A Swimming Mammaliaform from the Middle Jurassic and Ecomorphological Diversification of Early Mammals. Science 311, 1123–1127; 10.1126/science.1123026 (2006).	Ji, Q., Luo, Z.X., Yuan, C.X., & Tabrum., A.R. A Swimming Mammaliaform from the Middle Jurassic and Ecomorphological Diversification of Early Mammals. Science 311, 1123–1127; 10.1126/science.1123026 (2006). / Chen, M., Strömberg, C. A. E. & Wilson, G. P. Assembly of modern mammal community structure driven by Late Cretaceous dental evolution, rise of flowering plants, and dinosaur demise. Proc. N…	Paleobiology Database. http://fossilworks.org.
6	Stem mammals-Docodonta	Haldanodon	-0.016614174	0.034459186	-0.012868077	0.032892589	0.389	0.490	0.295	0.373	Insectivore (and other small invertebrates)	Dental morphology	0.010523058	-1.067170605	Herbivore	0.23562839	0.40254294	0.36182867	157.3	152.1	Kielan-Jaworowska, Z., Cifelli, R. L. & Luo, Z.-X. Mammals from the Age of Dinosaurs: Origins, Evolution, and Structure (Columbia Univ. Press, 2004). / Steinmann Institut, Universität Bonn (Bonn, Germany). Specimen number Gui 76 NG 16.12.76 Doco-Unt.Kiefer Mam 141/76	Pfretzschner, H.U., Martin, T., Maisch, M.W., Mtzke, A.T. & Sun, G. A new docodont mammal from the Late Jurassic of the Junggar Basin in Northwest China. Acta Paleontol. Pol. 50, 799-808 (2005)	Paleobiology Database. http://fossilworks.org.
7	Stem mammals-Docodonta	Docofossor	-0.02150396	0.00444089	-0.016231953	0.00152784	0.496	0.511	0.335	0.341	Insectivore	Dental morphology, wear facets & previous studies	-0.036828673	1.738054018	Carnivore	0.86287171	0.01377243	0.12335586	163.5	157.3	Luo, Z.-X. et al. Evolutionary development in basal mammaliaforms as revealed by a docodontan. Science 347, 760–764; 10.1126/science.1260880 (2015).	Chen, M., Strömberg, C. A. E. & Wilson, G. P. Assembly of modern mammal community structure driven by Late Cretaceous dental evolution, rise of flowering plants, and dinosaur demise. Proc. Natl. Acad. Sci. USA 116, 9931–9940; 10.1073/pnas.1820863116 (2019).	Paleobiology Database. http://fossilworks.org.
8	Stem mammals-Docodonta	Docodon	0.01827074	-0.031002498	0.022189454	-0.031485981	0.384	0.370	0.302	0.291	Insectivore (and other small invertebrates)	Dental morphology	3.201830654	-0.29381015	Insectivore	0.00996242	0.00126745	0.98877013	152.1	145	Schultz, J. A., Bhullar, B.-A. S. & Luo, Z.-X. Re-examination of the Jurassic Mammaliaform Docodon victor by Computed Tomography and Occlusal Functional Analysis. J. Mammal. Evol. 26, 9–38; 10.1007/s10914-017-9418-5 (2017).	Pfretzschner, H.U., Martin, T., Maisch, M.W., Mtzke, A.T. & Sun, G. A new docodont mammal from the Late Jurassic of the Junggar Basin in Northwest China. Acta Paleontol. Pol. 50, 799-808 (2005)	Paleobiology Database. http://fossilworks.org.
9	Stem mammals-Docodonta	Agilodocodon	0.067524401	-0.003284301	0.073894181	-0.004491201	0.307	0.504	0.183	0.300	Insectivore	Dental morphology	4.280154281	0.872226519	Insectivore	0.00515000	0.00005997	0.99479002	166.1	163.5	Meng, Q.-J. et al. An arboreal docodont from the Jurassic and mammaliaform ecological diversification. Science 347, 764–768; 10.1126/science.1260879 (2015).	Wible, J.R. & Burrows, A.M. Does the Jurassic Agilodocodon (Mammaliaformes, Docodonta) have any exudativorous dental features? Paleontol. Pol. 67, 289-299; 10.4202/pp.2016.67_289 (2016).	Paleobiology Database. http://fossilworks.org.
10	Stem mammals-Docodonta	Microdocodon	0.090661819	-0.03553053	0.097750335	-0.038314839	0.320	0.456	0.183	0.261	Unknown	NA	5.448319762	3.099812396	Insectivore	0.00552340	0.00000096	0.99447564	166.1	163.5	Zhou, C.-F., Bhullar, B.-A. S., Neander, A. I., Martin, T. & Luo, Z.-X. New Jurassic mammaliaform sheds light on early evolution of mammal-like hyoid bones. Science 365, 276–279; 10.1126/science.aau9345 (2019).	NA	Paleobiology Database. http://fossilworks.org.
11	Non-therian crown mammals	Fruitafossor	-0.011353382	-0.080591808	-0.007559655	-0.083232019	0.468	0.628	0.297	0.399	Omnivore (insects, small invertebrates, plants)	Dental morphology	1.904134955	-1.608247708	Insectivore	0.02254676	0.04393266	0.93352058	157.3	152.1	Kielan-Jaworowska, Z.In Pursuit of Early Mammals (Indiana University Press, 2013)	Luo, Z.-X & Wible, J.R. A Late Jurassic Digging Mammal and Early Mammalian Diversification. Science 308, 103–107; 10.1126/science.1108875 (2005)	Paleobiology Database. http://fossilworks.org.
12	Non-therian crown mammals- Australosphenida	Henosferus	0.060785919	-0.031313247	0.065815795	-0.032571059	0.426	0.411	0.220	0.212	Unknown	NA	3.650802637	2.841299277	Insectivore	0.06298297	0.00003520	0.93698182	166.1	157.3	Rougier, G. W., Martinelli, A. G., Forasiepi, A. M. & Novacek, M. J. New Jurassic Mammals from Patagonia, Argentina: A Reappraisal of Australosphenidan Morphology and Interrelationships. Am. Mus. Novit. 3566, 1; 10.1206/0003-0082(2007)507[1:NJMFPA]2.0.CO;2 (2007).	NA	Paleobiology Database. http://fossilworks.org.
13	Non-therian crown mammals- Australosphenida	Teinolophos	0.110262027	-0.019904132	0.114074792	-0.022253456	0.263	0.426	0.141	0.229	Aquatic invertivore	Dental morphology/proposed habitat	4.458358203	1.4738431	Insectivore	0.00644540	0.00002551	0.99352908	125	113	Rich, T. H. et al. The mandible and dentition of the Early Cretaceous monotreme Teinolophos trusleri. Alcheringa 40, 475–501; 10.1080/03115518.2016.1180034 (2016).		Paleobiology Database. http://fossilworks.org.
14	Non-therian crown mammals- Amphilestidae	Phascolotherium	0.03550195	-0.017488099	0.039481769	-0.016365375	0.375	0.397	0.241	0.256	NA	NA	1.840269664	2.315629836	Insectivore	0.39939815	0.00112680	0.59947505	168.3	166.1	Oxford University Museum of Natural History (OUMNH). Specimen number J20077	NA	Paleobiology Database. http://fossilworks.org.
15	Non-therian crown mammals-Eutriconodonta	Yanoconodon	0.022413693	-0.016404964	0.025349644	-0.014760758	0.417	0.361	0.289	0.249	Insectivore	Dental morphology, wear facets & previous studies	0.920725129	0.97554453	Insectivore	0.46115080	0.01782230	0.52102691	129.4	125	Luo, Z.-X. Transformation and diversification in early mammal evolution. Nature 450, 1011–1019; 10.1038/nature06277 (2007).	Chen, M., Strömberg, C. A. E. & Wilson, G. P. Assembly of modern mammal community structure driven by Late Cretaceous dental evolution, rise of flowering plants, and dinosaur demise. Proc. Natl. Acad. Sci. USA 116, 9931–9940; 10.1073/pnas.1820863116 (2019).	Paleobiology Database. http://fossilworks.org.
16	Non-therian crown mammals-Eutriconodonta	Triconodon	-0.021492624	0.012185305	-0.016394166	0.013797115	0.549	0.385	0.360	0.252	Carnivore	Dental morphology	0.284743289	-0.560238723	Insectivore	0.31401863	0.20540739	0.48057398	145	139.8	Natural History Museum, London (NHM). Specimen number PV OR 47764	Kielan-Jaworowska, Z., Cifelli, R. L. & Luo, Z.-X. Mammals from the Age of Dinosaurs: Origins, Evolution, and Structure (Columbia Univ. Press, 2004). / Rougier, G. W., Davis, B. M. & Novacek, M. J. A deltatheroidan mammal from the Upper Cretaceous Baynshiree Formation, eastern Mongolia. Cretaceous Res. 52, 167-177; 10.1016/j.cretres.2014.09.009 (2015)	Paleobiology Database. http://fossilworks.org.
17	Non-therian crown mammals-Eutriconodonta	Trioracodon	0.012160113	-0.006113001	0.016294297	-0.007896677	0.425	0.354	0.273	0.228	Carnivore	Dental morphology	-0.338799996	2.431318423	Carnivore	0.94605069	0.00535692	0.04859238	157.3	139.8	Kielan-Jaworowska, Z., Cifelli, R. L. & Luo, Z.-X. Mammals from the Age of Dinosaurs: Origins, Evolution, and Structure (Columbia Univ. Press, 2004).	Kielan-Jaworowska, Z., Cifelli, R. L. & Luo, Z.-X. Mammals from the Age of Dinosaurs: Origins, Evolution, and Structure (Columbia Univ. Press, 2004). / Rougier, G. W., Davis, B. M. & Novacek, M. J. A deltatheroidan mammal from the Upper Cretaceous Baynshiree Formation, eastern Mongolia. Cretaceous Res. 52, 167-177; 10.1016/j.cretres.2014.09.009 (2015)	Paleobiology Database. http://fossilworks.org.
18	Non-therian crown mammals-Eutriconodonta	Volaticotherium	-0.001156567	-0.007749911	0.001831422	-0.006808876	0.503	0.345	0.312	0.214	Insectivore	Dental morphology, wear facets & previous studies	0.911597716	-0.861908679	Insectivore	0.14544971	0.12198709	0.73256320	166.1	163.5	Meng, J., Hu, Y., Wang, Y., Wang, X. & Li, C. A Mesozoic gliding mammal from northeastern China. Nature 444, 889–893; 10.1038/nature05234 (2006).	Chen, M., Strömberg, C. A. E. & Wilson, G. P. Assembly of modern mammal community structure driven by Late Cretaceous dental evolution, rise of flowering plants, and dinosaur demise. Proc. Natl. Acad. Sci. USA 116, 9931–9940; 10.1073/pnas.1820863116 (2019).	Paleobiology Database. http://fossilworks.org.
19	Non-therian crown mammals-Eutriconodonta	Argentoconodon	0.000873222	0.042174777	0.002058425	0.041888331	0.511	0.441	0.318	0.274	Unknown	NA	-0.614310111	1.121463423	Carnivore	0.86496381	0.04902914	0.08600706	166.1	157.3	Gaetano, L. C. & Rougier, G. W. New materials of Argentoconodon fariasorum (Mammaliaformes, Triconodontidae) from the Jurassic of Argentina and its bearing on triconodont phylogeny. J. Vertebr. Paleontol. 31, 829–843; 10.1080/02724634.2011.589877 (2011).	NA	Paleobiology Database. http://fossilworks.org.
20	Non-therian crown mammals-Gobiconodonta	Gobiconodon	-0.030662897	0.015230355	-0.029469373	0.01549345	0.416	0.397	0.323	0.307	Carnivore	Dental morphology, wear facets & previous studies	-1.361107191	0.080619897	Carnivore	0.66025746	0.28960733	0.05013520	139.8	100.5	Kielan-Jaworowska, Z., Cifelli, R. L. & Luo, Z.-X. Mammals from the Age of Dinosaurs: Origins, Evolution, and Structure (Columbia Univ. Press, 2004).	Chen, M., Strömberg, C. A. E. & Wilson, G. P. Assembly of modern mammal community structure driven by Late Cretaceous dental evolution, rise of flowering plants, and dinosaur demise. Proc. Natl. Acad. Sci. USA 116, 9931–9940; 10.1073/pnas.1820863116 (2019).	Paleobiology Database. http://fossilworks.org.
21	Non-therian crown mammals-Gobiconodonta	Repenomamus	-0.049618035	0.035207951	-0.045592238	0.033103824	0.472	0.415	0.346	0.305	Carnivore	Stomach contents (Hu et al., 2005); Dental morphology, wear facets & previous studies (Chen et al., 2019)	-2.241466435	0.020594138	Carnivore	0.58273184	0.40491427	0.01235390	125	113	Kielan-Jaworowska, Z., Cifelli, R. L. & Luo, Z.-X. Mammals from the Age of Dinosaurs: Origins, Evolution, and Structure (Columbia Univ. Press, 2004).	Hu, Y., Meng, J., Wang, Y. & Li, C. Large Mesozoic mammals fed on young dinosaurs. Nature 433, 149–152 (2005). / Chen, M., Strömberg, C. A. E. & Wilson, G. P. Assembly of modern mammal community structure driven by Late Cretaceous dental evolution, rise of flowering plants, and dinosaur demise. Proc. Natl. Acad. Sci. USA 116, 9931–9940; 10.1073/pnas.1820863116 (2019).	Paleobiology Database. http://fossilworks.org.
22	Non-therian crown mammals-Symmetrodonta	Spalacotherium	0.062468208	-0.024949827	0.064159909	-0.028773341	0.281	0.393	0.186	0.260	Unknown	NA	1.924799852	2.33762388	Insectivore	0.37359049	0.00098144	0.62542807	139.8	125	Kielan-Jaworowska, Z., Cifelli, R. L. & Luo, Z.-X. Mammals from the Age of Dinosaurs: Origins, Evolution, and Structure (Columbia Univ. Press, 2004).	NA	Paleobiology Database. http://fossilworks.org.
23	Non-therian crown mammals-Symmetrodonta	Origolestes	0.089213259	0.005369415	0.090964189	0.001862377	0.211	0.496	0.136	0.318	Unknown	NA	2.417782076	1.229850512	Insectivore	0.10263658	0.00140628	0.89595713	125	113	Mao, F. et al. Integrated hearing and chewing modules decoupled in a Cretaceous stem therian mammal. Science 367, 305–308; 10.1126/science.aay9220 (2020).	NA	Paleobiology Database. http://fossilworks.org.
24	Non-therian crown mammals-Symmetrodonta	Zhangheotherium	0.083501594	0.006391103	0.085762168	0.003760262	0.237	0.397	0.164	0.274	Insectivore	Dental morphology, wear facets & previous studies	1.777248547	0.1570166	Insectivore	0.10943663	0.01172088	0.87884249	129.4	125	Kielan-Jaworowska, Z., Cifelli, R. L. & Luo, Z.-X. Mammals from the Age of Dinosaurs: Origins, Evolution, and Structure (Columbia Univ. Press, 2004).	Chen, M., Strömberg, C. A. E. & Wilson, G. P. Assembly of modern mammal community structure driven by Late Cretaceous dental evolution, rise of flowering plants, and dinosaur demise. Proc. Natl. Acad. Sci. USA 116, 9931–9940; 10.1073/pnas.1820863116 (2019).	Paleobiology Database. http://fossilworks.org.
25	Non-therian crown mammals-Symmetrodonta	Maotherium	0.082103705	0.000530737	0.083772484	-0.003319075	0.288	0.419	0.204	0.296	Insectivore	Dental morphology, wear facets & previous studies	2.401466997	0.543473494	Insectivore	0.06247394	0.00271643	0.93480963	125	113	Ji, Q., Luo, Z.-X., Zhang, X., Yuan, C.-X. & Xu, L. Evolutionary Development of the Middle Ear in Mesozoic Therian Mammals. Science 326, 278–281; 10.1126/science.1178501 (2009).	Chen, M., Strömberg, C. A. E. & Wilson, G. P. Assembly of modern mammal community structure driven by Late Cretaceous dental evolution, rise of flowering plants, and dinosaur demise. Proc. Natl. Acad. Sci. USA 116, 9931–9940; 10.1073/pnas.1820863116 (2019).	Paleobiology Database. http://fossilworks.org.
26	Non-therian crown mammals-Dryolestida	Crusafontia	-0.021577598	-0.036741965	-0.014644401	-0.037476586	0.360	0.360	0.253	0.253	Insectivore (assumed for all dryolestids)	Dental morphology	-0.177257309	-0.055926106	Carnivore	0.54215661	0.18423942	0.27360397	129.4	125	Kielan-Jaworowska, Z., Cifelli, R. L. & Luo, Z.-X. Mammals from the Age of Dinosaurs: Origins, Evolution, and Structure (Columbia Univ. Press, 2004).	Kielan-Jaworowska, Z., Cifelli, R. L. & Luo, Z.-X. Mammals from the Age of Dinosaurs: Origins, Evolution, and Structure (Columbia Univ. Press, 2004). / Schultz, J. A. & Martin, T. Wear pattern and functional morphology of dryolestoid molars (Mammalia, Cladotheria). Palöntol. Z. 85, 269-285; 10.1007/s12542-010-0091-8 (2011).	Paleobiology Database. http://fossilworks.org.
27	Non-therian crown mammals-Dryolestida	Amblotherium	0.052516738	-0.011345885	0.055165685	-0.010533312	0.273	0.407	0.187	0.279	Insectivore (assumed for all dryolestids)	Dental morphology	2.083370778	0.170317766	Insectivore	0.07307189	0.00675419	0.92017392	145	139.8	Natural History Museum, London (NHM). Specimen number PV OR 47752	Kielan-Jaworowska, Z., Cifelli, R. L. & Luo, Z.-X. Mammals from the Age of Dinosaurs: Origins, Evolution, and Structure (Columbia Univ. Press, 2004). / Schultz, J. A. & Martin, T. Wear pattern and functional morphology of dryolestoid molars (Mammalia, Cladotheria). Palöntol. Z. 85, 269-285; 10.1007/s12542-010-0091-8 (2011).	Paleobiology Database. http://fossilworks.org.
28	Non-therian crown mammals-Amphitheriidae	Amphitherium	0.032324792	-0.015765972	0.035597875	-0.015541235	0.288	0.402	0.205	0.286	Unknown	NA	1.448854215	-0.950700077	Insectivore	0.07172083	0.05603151	0.87224766	168.3	166.1	Panciroli, E., Benson, R.B.J. & Butler, R. New partial dentaries of amphitheriid mammalian Palaeoxonodon ooliticus from Scotland, and posterior dentary morphology in early cladotherians. Acta Palaeontol. Pol. 63; 10.4202/app.00434.2017 (2018).	NA	Paleobiology Database. http://fossilworks.org.
29	Non-therian crown mammals	Vincelestes	-0.062402446	0.080854665	-0.060065931	0.076263502	0.505	0.654	0.333	0.431	Carnivore/omnivore	Jaw morphology/dental wear	-3.300243668	-1.69723186	Herbivore	0.05007166	0.94904479	0.00088355	129.4	125	Kielan-Jaworowska, Z., Cifelli, R. L. & Luo, Z.-X. Mammals from the Age of Dinosaurs: Origins, Evolution, and Structure (Columbia Univ. Press, 2004).	Bonaparte, J.F. Sobre Mesungulatum houusayi y nuevos mamiferos Cretacicos de Patagonia, Argentina [On Mesungulatum houssayi and new Cretaceous mammals from Patagonia, Argentina]. Actas del IV Congreso Argentino de Paleontologi­a y Biostratigrafia 2:48-61 (1986). / Rougier, G. W. Vincelestes neuquenianus Bonaparte (Mammalia, Theria) un primitivo mamifero del Cretacico inferior de la cuenca neuquin…	Paleobiology Database. http://fossilworks.org.
30	Therian crown mammals-Metatheria	Deltatheridium	-0.014032709	-0.023400999	-0.011903479	-0.027161032	0.401	0.458	0.284	0.323	Carnivore	Dental morphology	0.459875544	-0.128936771	Insectivore	0.37119106	0.10986446	0.51894448	83.6	72.1	Kielan-Jaworowska, Z.In Pursuit of Early Mammals (Indiana University Press, 2013)	Rougier, G. W., Davis, B. M. & Novacek, M. J. A deltatheroidan mammal from the Upper Cretaceous Baynshiree Formation, eastern Mongolia. Cretaceous Res. 52, 167-177; 10.1016/j.cretres.2014.09.009 (2015)	Paleobiology Database. http://fossilworks.org.
31	Therian crown mammals-Metatheria	Didelphodon	-0.001954736	-0.011811478	0.000669733	-0.01481276	0.376	0.450	0.280	0.335	Carnivore (durophagy/molluscivory?)	Dental morphology	0.153089035	0.88615951	Carnivore	0.69237477	0.04251965	0.26510558	72.1	66	Wilson, G. P., Ekdale, E. G., Hoganson, J. W., Calede, J. J. & Vander Linden, A. A large carnivorous mammal from the Late Cretaceous and the North American origin of marsupials. Nat. Commun. 7; 10.1038/ncomms13734 (2016).	Rougier, G. W., Davis, B. M. & Novacek, M. J. A deltatheroidan mammal from the Upper Cretaceous Baynshiree Formation, eastern Mongolia. Cretaceous Res. 52, 167-177; 10.1016/j.cretres.2014.09.009 (2015) / Cohen, J. E. Earliest Divergence of Stagodontid (Mammalia: Marsupialiformes) Feeding Strategies from the Late Cretaceous (Turonian) of North America. J. Mamm. Evol. 25, 165–177; 10.1007/s10914-01…	Paleobiology Database. http://fossilworks.org.
32	Therian crown mammals-Metatheria	Eodelphis	-0.033070487	-0.003093962	-0.028611472	-0.005514939	0.437	0.448	0.311	0.319	Carnivore	Dental morphology	-1.065293856	0.669379788	Carnivore	0.82083374	0.11916552	0.06000074	83.6	66	Kielan-Jaworowska, Z., Cifelli, R. L. & Luo, Z.-X. Mammals from the Age of Dinosaurs: Origins, Evolution, and Structure (Columbia Univ. Press, 2004).	Cohen, J. E. Earliest Divergence of Stagodontid (Mammalia: Marsupialiformes) Feeding Strategies from the Late Cretaceous (Turonian) of North America. J. Mamm. Evol. 25, 165–177; 10.1007/s10914-017-9382-0 (2017)	Paleobiology Database. http://fossilworks.org.
33	Therian crown mammals-Metatheria	Alphadon	0.017573303	-0.043917216	0.022074086	-0.046245507	0.386	0.399	0.259	0.268	Insectivore	Jaw shape/body size	1.040848835	1.099367397	Insectivore	0.44388582	0.01327779	0.54283639	100.5	66	Kielan-Jaworowska, Z., Cifelli, R. L. & Luo, Z.-X. Mammals from the Age of Dinosaurs: Origins, Evolution, and Structure (Columbia Univ. Press, 2004).	Grossnickle, D. M. & Polly, P. D. Mammal disparity decreases during the Cretaceous angiosperm radiation. Proc. R. Soc. B 280, 20132110; 10.1098/rspb.2013.2110 (2013).	Paleobiology Database. http://fossilworks.org.
34	Therian crown mammals-Eutheria	Sinodelphys	0.078540427	-0.045197841	0.084083522	-0.048292978	0.350	0.374	0.188	0.201	Insectivore	Dental morphology, wear facets & previous studies	3.898851766	1.245275995	Insectivore	0.01232839	0.00008989	0.98758172	129.4	125	Kemp, T. S. The Origin & Evolution of Mammals (Oxford University Press, 2005).	Chen, M., Strömberg, C. A. E. & Wilson, G. P. Assembly of modern mammal community structure driven by Late Cretaceous dental evolution, rise of flowering plants, and dinosaur demise. Proc. Natl. Acad. Sci. USA 116, 9931–9940; 10.1073/pnas.1820863116 (2019).	Paleobiology Database. http://fossilworks.org.
35	Therian crown mammals-Eutheria	Juramaia	0.085484918	-0.039528955	0.089817671	-0.041272276	0.361	0.479	0.200	0.265	Insectivore	Dental morphology, wear facets & previous studies	5.180393872	1.462551575	Insectivore	0.00216323	0.00000650	0.99783027	163.5	157.3	Luo, Z.-X., Yuan, C.-X., Meng, Q.-J. & Ji, Q. A Jurassic eutherian mammal and divergence of marsupials and placentals. Nature 476, 442–445; 10.1038/nature10291 (2011).	Chen, M., Strömberg, C. A. E. & Wilson, G. P. Assembly of modern mammal community structure driven by Late Cretaceous dental evolution, rise of flowering plants, and dinosaur demise. Proc. Natl. Acad. Sci. USA 116, 9931–9940; 10.1073/pnas.1820863116 (2019).	Paleobiology Database. http://fossilworks.org.
36	Therian crown mammals-Eutheria	Eomaia	0.044489751	-0.044730992	0.046893268	-0.049743342	0.493	0.421	0.270	0.229	Insectivore	Dental morphology, wear facets & previous studies	3.360340501	0.812433224	Insectivore	0.01929405	0.00036158	0.98034436	129.4	125	Kemp, T. S. The Origin & Evolution of Mammals (Oxford University Press, 2005).	Chen, M., Strömberg, C. A. E. & Wilson, G. P. Assembly of modern mammal community structure driven by Late Cretaceous dental evolution, rise of flowering plants, and dinosaur demise. Proc. Natl. Acad. Sci. USA 116, 9931–9940; 10.1073/pnas.1820863116 (2019).	Paleobiology Database. http://fossilworks.org.
37	Therian crown mammals-Eutheria	Maelestes	0.045589864	-0.023798077	0.048618494	-0.027226732	0.439	0.405	0.239	0.221	Unknown	NA	1.807420597	1.0232278	Insectivore	0.19409851	0.00482155	0.80107994	83.6	72.1	Kielan-Jaworowska, Z.In Pursuit of Early Mammals (Indiana University Press, 2013)	NA	Paleobiology Database. http://fossilworks.org.
38	Therian crown mammals-Eutheria	Asioryctes	0.003719588	-0.028481491	0.008121152	-0.031405126	0.450	0.436	0.271	0.262	Unknown	NA	0.873022771	0.812706481	Insectivore	0.44371439	0.02296069	0.53332492	83.6	72.1	Institute of Paleobiology, Polish Academy of Sciences. Specimen number MgM-I/56	NA	Paleobiology Database. http://fossilworks.org.
39	Therian crown mammals-Eutheria	Sasayamamylos	0.034823135	0.019640187	0.037246798	0.016862086	0.403	0.431	0.249	0.266	Unknown	NA	1.073501089	0.578293724	Insectivore	0.32886260	0.02320717	0.64793023	113	100.5	Kusuhashi, N. et al. A new Early Cretaceous eutherian mammal from the Sasayama Group, Hyogo, Japan. P. R. Soc. B- Biol. Sci. 280, 20130142; 10.1098/rspb.2013.0142 (2013).	NA	Paleobiology Database. http://fossilworks.org.
40	Therian crown mammals-Eutheria	Kennalestes	0.040206871	-0.035322811	0.044112114	-0.039445137	0.382	0.361	0.225	0.207	Insectivore	Jaw shape/body size	1.376846877	2.050126347	Carnivore	0.51694198	0.00274779	0.48031023	93.9	72.1	Kielan-Jaworowska, Z., Cifelli, R. L. & Luo, Z.-X. Mammals from the Age of Dinosaurs: Origins, Evolution, and Structure (Columbia Univ. Press, 2004).	Grossnickle, D. M. & Polly, P. D. Mammal disparity decreases during the Cretaceous angiosperm radiation. Proc. R. Soc. B 280, 20132110; 10.1098/rspb.2013.2110 (2013).	Paleobiology Database. http://fossilworks.org.
41	Therian crown mammals-Eutheria	Daulestes	0.048273266	-0.04078128	0.051238271	-0.045336555	0.415	0.424	0.242	0.248	Unknown	NA	3.078959705	0.160389318	Insectivore	0.01727720	0.00108112	0.98164168	93.9	89.8	Kielan-Jaworowska, Z., Cifelli, R. L. & Luo, Z.-X. Mammals from the Age of Dinosaurs: Origins, Evolution, and Structure (Columbia Univ. Press, 2004).	NA	Paleobiology Database. http://fossilworks.org.
42	Therian crown mammals-Eutheria	Uchkudukudon	0.04286344	-0.051331252	0.045673257	-0.054343539	0.389	0.366	0.256	0.241	Unknown	NA	2.889285935	0.381006485	Insectivore	0.02726403	0.00127459	0.97146139	93.9	89.8	Kielan-Jaworowska, Z.In Pursuit of Early Mammals (Indiana University Press, 2013)	NA	Paleobiology Database. http://fossilworks.org.
43	Therian crown mammals-Eutheria	Kulbeckia	0.032617864	-0.028044268	0.03486638	-0.031642983	0.418	0.430	0.275	0.282	Insectivore	Jaw shape/body size	3.109318655	-1.538905535	Insectivore	0.00413176	0.00438170	0.99148653	93.9	83.6	Kielan-Jaworowska, Z., Cifelli, R. L. & Luo, Z.-X. Mammals from the Age of Dinosaurs: Origins, Evolution, and Structure (Columbia Univ. Press, 2004).	Grossnickle, D. M. & Polly, P. D. Mammal disparity decreases during the Cretaceous angiosperm radiation. Proc. R. Soc. B 280, 20132110; 10.1098/rspb.2013.2110 (2013).	Paleobiology Database. http://fossilworks.org.
44	Therian crown mammals-Eutheria	Barunlestes	0.022886983	0.005074164	0.024109067	0.000826	0.366	0.546	0.220	0.328	Insectivore	Jaw shape/body size	0.483171401	-0.911725981	Insectivore	0.20665106	0.22440878	0.56894016	83.6	72.1	Kielan-Jaworowska, Z., Cifelli, R. L. & Luo, Z.-X. Mammals from the Age of Dinosaurs: Origins, Evolution, and Structure (Columbia Univ. Press, 2004).	Grossnickle, D. M. & Polly, P. D. Mammal disparity decreases during the Cretaceous angiosperm radiation. Proc. R. Soc. B 280, 20132110; 10.1098/rspb.2013.2110 (2013).	Paleobiology Database. http://fossilworks.org.
45	Therian crown mammals-Eutheria	Zalambdalestes	0.067963101	0.011004435	0.070592315	0.007715856	0.332	0.478	0.187	0.269	Unknown	NA	1.481333574	-0.175665097	Insectivore	0.12546510	0.02645484	0.84808006	83.6	72.1	Kielan-Jaworowska, Z., Cifelli, R. L. & Luo, Z.-X. Mammals from the Age of Dinosaurs: Origins, Evolution, and Structure (Columbia Univ. Press, 2004).	NA	Paleobiology Database. http://fossilworks.org.
46	Marsupialia-Diprotodonia-Potoroidae	Bettongia penicillata	-0.007192494	0.084533354	-0.007192494	0.084533354	0.306	0.607	0.211	0.418	Omnivore	NA	NA	NA	NA	NA	NA	NA	0	0	Natural History Museum, London (NHM). Specimen number 1850.11.22.47. Accessed at https://data.nhm.ac.uk/object/7b7b3d95-997c-4402-8ecd-d9158ca82102/1595721600000	Animal Diversity Web (ADW)	NA
47	Marsupialia-Diprotodonia-Potoroidae	Potorous tridactylus	0.026275688	0.037065063	0.026275688	0.037065063	0.243	0.479	0.186	0.366	Omnivore	NA	NA	NA	NA	NA	NA	NA	0	0	Natural History Museum, London (NHM). Specimen number 1846.4.4.47. Accessed at https://data.nhm.ac.uk/object/44907293-2392-4100-9785-844db2f33ade/1595894400000	Animal Diversity Web (ADW)	NA
48	Marsupialia-Diprotodonia-Macropodidae	Thylogale billardierii	-0.029694764	-0.013019246	-0.029694764	-0.013019246	0.403	0.519	0.269	0.347	Herbivore	NA	-0.433383441	-1.583503831	Herbivore	0.14163124	0.68802268	0.17034607	0	0	Natural History Museum, London (NHM). Specimen number 1853.8.29.58. Accessed at https://data.nhm.ac.uk/object/9a52d26c-3576-4868-a302-6b1ee9e3be32/1595894400000	Animal Diversity Web (ADW)	NA
49	Marsupialia-Diprotodonia-Macropodidae	Dendrolagus goodfellowi	-0.058948484	0.017922534	-0.058948484	0.017922534	0.383	0.538	0.284	0.399	Herbivore	NA	-1.162234696	-2.601332802	Herbivore	0.02643191	0.94909317	0.02447491	0	0	Natural History Museum, London (NHM). Specimen number 1939.2930. Accessed at https://data.nhm.ac.uk/object/8447712f-6b95-4ccc-ac65-5dea25d05190/1595721600000	Animal Diversity Web (ADW)	NA
50	Marsupialia-Diprotodonia-Macropodidae	Dorcopsulus vanheurni	-0.027722724	0.011048223	-0.027722724	0.011048223	0.396	0.496	0.286	0.358	Herbivore	NA	-0.340078811	-1.875350173	Herbivore	0.09635790	0.73416856	0.16947355	0	0	Natural History Museum, London (NHM). Specimen number 1922.2.2.64. Accessed at https://data.nhm.ac.uk/object/de4940e6-8ce1-47bd-9ca3-f2273fe5e5d4/1595721600000	Animal Diversity Web (ADW)	NA
51	Marsupialia-Diprotodonia-Petauridae	Petaurus breviceps	-0.10088716	0.047938248	-0.10088716	0.047938248	0.426	0.487	0.352	0.403	Omnivore	NA	NA	NA	NA	NA	NA	NA	0	0	Natural History Museum, London (NHM). Specimen number 1876.7.5.5. Accessed at https://data.nhm.ac.uk/object/b8ff374f-3a39-4266-83f7-377b19549fe7/1595894400000	Animal Diversity Web (ADW)	NA
52	Marsupialia-Diprotodonia-Pseudocheiridae	Pseudocheirus peregrinus	-0.098770987	0.035850372	-0.098770987	0.035850372	0.416	0.476	0.364	0.416	Herbivore	NA	-2.121741371	-2.465902273	Herbivore	0.02295559	0.97255732	0.00448709	0	0	National Museum of Natural History 277372. Accessed at https://animaldiversity.org/accounts/Pseudocheirus_peregrinus/specimens/collections/contributors/skulls/pseudocheirus/p._peregrinus/p._peregrinus_lwr2/	Animal Diversity Web (ADW)	NA
53	Marsupialia-Diprotodonia-Acrobatidae	Acrobates pygmaeus	-0.005603862	-0.063211584	-0.005603862	-0.063211584	0.366	0.388	0.311	0.330	Omnivore	NA	NA	NA	NA	NA	NA	NA	0	0	National Museum of Natural History 582004. Accessed at https://animaldiversity.org/accounts/Acrobates_pygmaeus/specimens/collections/contributors/skulls/acrobates/a._pygmaeus/a._pygmaeus_lwr/	Animal Diversity Web (ADW)	NA
54	Marsupialia-Diprotodonia-Phalangeridae	Phalanger orientalis	-0.061257239	0.050138246	-0.061257239	0.050138246	0.414	0.535	0.304	0.394	Herbivore	NA	-2.016125273	-1.810615833	Herbivore	0.06805865	0.92283423	0.00910712	0	0	Natural History Museum, London (NHM). Specimen number 1895.5.8.11. Accessed at https://data.nhm.ac.uk/object/d6087db2-ca71-415c-ba3d-921fee3e30f7/1595894400000	Animal Diversity Web (ADW)	NA
55	Marsupialia-Diprotodonia-Phalangeridae	Trichosurus vulpecula	-0.058088029	0.033893189	-0.058088029	0.033893189	0.401	0.552	0.296	0.408	Omnivore	NA	NA	NA	NA	NA	NA	NA	0	0	University of Michigan Museum of Zoology 81120. Myers, P., R. Espinosa, C. S. Parr, T. Jones, G. S. Hammond, and T. A. Dewey. 2020. The Animal Diversity Web (online). Accessed at https://animaldiversity.org/accounts/Trichosurus_vulpecula/specimens/collections/contributors/phil_myers/ADW_mammals/specimens/Diprotodontia/Phalangeridae/lower_lateral0009/	Animal Diversity Web (ADW)	NA
56	Marsupialia-Dasyuromorphia-Dasyuridae	Dasyurus hallucatus	0.020999087	-0.005104183	0.020999087	-0.005104183	0.335	0.348	0.252	0.262	Carnivore	NA	0.480922294	0.938202027	Carnivore	0.60599698	0.02983652	0.36416651	0	0	Natural History Museum, London (NHM). Specimen number 1842.5.26.16. Accessed at https://data.nhm.ac.uk/object/2965d4f2-9233-4867-8a94-27fef9ad0abe/1595721600000	Animal Diversity Web (ADW)	NA
57	Marsupialia-Dasyuromorphia-Dasyuridae	Dasyurus geoffroii	-0.011364123	-0.012019458	-0.011364123	-0.012019458	0.391	0.376	0.301	0.290	Carnivore	NA	0.001801662	0.540433435	Carnivore	0.65726200	0.07655769	0.26618031	0	0	Natural History Museum, London (NHM). Specimen number 1941.1213. Accessed at https://data.nhm.ac.uk/object/c3260797-e38b-499d-aa35-4c39a591e53b/1595721600000	Animal Diversity Web (ADW)	NA
58	Marsupialia-Dasyuromorphia-Dasyuridae	Sarcophilus harrisi	-0.009786817	0.022585205	-0.009786817	0.022585205	0.339	0.377	0.272	0.303	Carnivore	NA	-1.332269733	1.027546159	Carnivore	0.88858709	0.07902476	0.03238815	0	0	National Museum of Natural History 238340. Accessed at https://animaldiversity.org/accounts/Sarcophilus_harrisii/specimens/collections/contributors/skulls/sarcophilus/s._laniarius/s._laniarius_lwr/	Animal Diversity Web (ADW)	NA
59	Marsupialia-Dasyuromorphia-Dasyuridae	Parantechinus apicalis	0.038979125	0.024655001	0.038979125	0.024655001	0.303	0.403	0.230	0.305	Insectivore	NA	1.28287079	-0.306235462	Insectivore	0.14565180	0.04143475	0.81291345	0	0	Natural History Museum, London (NHM). Specimen number 1844.6.15.8. Accessed at https://data.nhm.ac.uk/object/4fa0048f-b679-46a4-8f81-032704ccffaa/1595894400000	Animal Diversity Web (ADW)	NA
60	Marsupialia-Dasyuromorphia-Dasyuridae	Phascogale tapoatafa	0.038013784	0.037823328	0.038013784	0.037823328	0.287	0.428	0.210	0.314	Omnivore	NA	NA	NA	NA	NA	NA	NA	0	0	National Museum of Natural History 213. Accessed at https://animaldiversity.org/accounts/Phascogale_tapoatafa/specimens/collections/contributors/skulls/phascogale/p._tapoatafa/p._tapoatafa_lwr/	Animal Diversity Web (ADW)	NA
61	Marsupialia-Dasyuromorphia-Dasyuridae	Antechinus swainsonii	0.059951791	0.007333091	0.059951791	0.007333091	0.273	0.347	0.193	0.246	Insectivore	NA	1.736611156	-0.094662509	Insectivore	0.09566024	0.01587000	0.88846976	0	0	Natural History Museum, London (NHM). Specimen number 1924.10.1.1. Accessed at https://data.nhm.ac.uk/object/db713568-bc3b-482c-8d89-ad8102ca2853/1595721600000	Animal Diversity Web (ADW)	NA
62	Marsupialia-Dasyuromorphia-Dasyuridae	Antechinus flavipes	0.074813899	0.033814884	0.074813899	0.033814884	0.227	0.428	0.166	0.315	Insectivore	NA	1.913206026	-0.64288567	Insectivore	0.04904772	0.01894100	0.93201128	0	0	Natural History Museum, London (NHM). Specimen number 1941.1244. Accessed at https://data.nhm.ac.uk/object/f2281bae-e6b9-43ba-9c59-e7b4c56f5fc3/1595721600000	Animal Diversity Web (ADW)	NA
63	Marsupialia-Dasyuromorphia-Dasyuridae	Sminthopsis crassicaudata	0.064447021	0.021171415	0.064447021	0.021171415	0.249	0.404	0.183	0.297	Insectivore	NA	1.49864495	-0.293891016	Insectivore	0.11235710	0.02866813	0.85897477	0	0	Natural History Museum, London (NHM). Specimen number 1902.9.8.7. Accessed at https://data.nhm.ac.uk/object/03780148-5547-4bbf-bb86-78ed22c678ce/1595894400000	Animal Diversity Web (ADW)	NA
64	Marsupialia-Dasyuromorphia-Dasyuridae	Planigale ingrami	0.019799881	-0.018872296	0.019799881	-0.018872296	0.349	0.285	0.270	0.220	Insectivore	NA	0.908710081	0.160915346	Insectivore	0.30144171	0.04573642	0.65282186	0	0	Natural History Museum, London (NHM). Specimen number 1906.3.9.77. Accessed at https://data.nhm.ac.uk/dataset/56e711e6-c847-4f99-915a-6894bb5c5dea/resource/05ff2255-c38a-40c9-b657-4ccb55ab2feb/record/3624973	Animal Diversity Web (ADW)	NA
65	Marsupialia-Dasyuromorphia-Myrmecobiidae	Myrmecobius fasciatus	0.118891488	0.029819382	0.118891488	0.029819382	0.214	0.431	0.124	0.250	Insectivore	NA	2.325559767	-0.351425598	Insectivore	0.03445151	0.00690392	0.95864458	0	0	National Museum of Natural History 237730. Accessed at https://animaldiversity.org/accounts/Myrmecobius_fasciatus/specimens/collections/contributors/skulls/myrmecobius/m._fasciatus/m._fasciatus_lwr/	Animal Diversity Web (ADW)	NA
66	Marsupialia-Peramelemorphia	Perameles bougainville	0.139580172	0.011837854	0.139580172	0.011837854	0.197	0.409	0.114	0.237	Omnivore	NA	NA	NA	NA	NA	NA	NA	0	0	Natural History Museum, London (NHM). Specimen number 1844.9.30.5. Accessed at https://data.nhm.ac.uk/object/169d213f-2e58-494b-81d3-ccf0025e25a6/1595894400000	Animal Diversity Web (ADW)	NA
67	Marsupialia-Microbiotheria	Dromiciops gliroides	0.052077697	0.008230233	0.052077697	0.008230233	0.294	0.470	0.204	0.326	Insectivore	NA	1.776370454	-1.563315846	Insectivore	0.02791163	0.05315134	0.91893703	0	0	Natural History Museum, London (NHM). Specimen number 1892.5.9.3. Accessed at https://data.nhm.ac.uk/object/eeeba8ac-e99a-4625-91ec-eb4b3ca9610e/1595721600000	Animal Diversity Web (ADW)	NA
68	Marsupialia-Didelphimorphia-Didelphidae	Philander andersoni	0.015415824	0.007029191	0.015415824	0.007029191	0.370	0.395	0.254	0.271	Omnivore	NA	NA	NA	NA	NA	NA	NA	0	0	University of Michigan Museum of Zoology 80083. Myers, P., R. Espinosa, C. S. Parr, T. Jones, G. S. Hammond, and T. A. Dewey. 2020. The Animal Diversity Web (online). Accessed at https://animaldiversity.org/accounts/Philander_andersoni/specimens/collections/contributors/phil_myers/ADW_mammals/specimens/Didelphimorphia/Philander_andersoni/lower_lateral2624/	Animal Diversity Web (ADW)	NA
69	Marsupialia-Didelphimorphia-Didelphidae	Chironectes minimus	-0.013230112	0.013312424	-0.013230112	0.013312424	0.386	0.420	0.275	0.299	Carnivore	NA	-0.645322109	0.897941896	Carnivore	0.83511067	0.06967627	0.09521307	0	0	University of Michigan Museum of Zoology 134025. Myers, P., R. Espinosa, C. S. Parr, T. Jones, G. S. Hammond, and T. A. Dewey. 2020. The Animal Diversity Web (online). Accessed at https://animaldiversity.org/accounts/Chironectes_minimus/specimens/collections/contributors/phil_myers/ADW_mammals/specimens/Didelphimorphia/Chironectes_minimus/lower_lateral2604/	Animal Diversity Web (ADW)	NA
70	Marsupialia-Didelphimorphia-Didelphidae	Metachirus nudicaudatus	0.004934424	-0.001833712	0.004934424	-0.001833712	0.350	0.398	0.251	0.285	Omnivore	NA	NA	NA	NA	NA	NA	NA	0	0	University of Michigan Museum of Zoology 126107. Myers, P., R. Espinosa, C. S. Parr, T. Jones, G. S. Hammond, and T. A. Dewey. 2020. The Animal Diversity Web (online). Accessed at https://animaldiversity.org/accounts/Metachirus_nudicaudatus/specimens/collections/contributors/phil_myers/ADW_mammals/specimens/Didelphimorphia/Metachirus_nudicaudatus/lower_lateral2618/	Animal Diversity Web (ADW)	NA
71	Marsupialia-Didelphimorphia-Didelphidae	Marmosa robinsoni	0.040957571	0.020527011	0.040957571	0.020527011	0.322	0.439	0.217	0.296	Omnivore	NA	NA	NA	NA	NA	NA	NA	0	0	Natural History Museum, London (NHM). Specimen number 1899.8.1.20. Accessed at https://data.nhm.ac.uk/object/b75d140a-de46-4a20-9b72-5e0e9484c1ca/1595894400000	Animal Diversity Web (ADW)	NA
72	Marsupialia-Didelphimorphia-Didelphidae	Monodelphis americana	0.062075975	0.011768054	0.062075975	0.011768054	0.268	0.413	0.175	0.270	Omnivore	NA	NA	NA	NA	NA	NA	NA	0	0	Natural History Museum, London (NHM). Specimen number 1921.8.6.2. Accessed at https://data.nhm.ac.uk/object/7ddf73f7-e0a1-4418-8937-124bab85afc9/1595894400000	Animal Diversity Web (ADW)	NA
73	Marsupialia-Didelphimorphia-Didelphidae	Caluromys derbianus	-0.028872695	0.053196044	-0.028872695	0.053196044	0.402	0.486	0.283	0.342	Omnivore	NA	NA	NA	NA	NA	NA	NA	0	0	University of Michigan Museum of Zoology 62702. Myers, P., R. Espinosa, C. S. Parr, T. Jones, G. S. Hammond, and T. A. Dewey. 2020. The Animal Diversity Web (online). Accessed at https://animaldiversity.org/accounts/Caluromys_derbianus/specimens/collections/contributors/phil_myers/ADW_mammals/specimens/Didelphimorphia/Caluromys_derbianus/lower_lateral2599/	Animal Diversity Web (ADW)	NA
74	Marsupialia-Paucituberculata	Rhyncholestes raphanurus	0.024981525	0.001768366	0.024981525	0.001768366	0.337	0.411	0.241	0.293	Omnivore	NA	NA	NA	NA	NA	NA	NA	0	0	Ojala-Barbour, R. et al. A new species of shrew-opossum (Paucituberculata: Caenolestidae) with a phylogeny of extant caenolestids. J Mammal 94, 967–982; 10.1644/13-MAMM-A-018.1 (2013)	Animal Diversity Web (ADW)	NA
75	Placentalia-Scandentia	Tupaia splendidula	0.062093749	0.028976974	0.062093749	0.028976974	0.262	0.415	0.175	0.277	Omnivore	NA	NA	NA	NA	NA	NA	NA	0	0	University of Michigan Museum of Zoology 174652. Myers, P., R. Espinosa, C. S. Parr, T. Jones, G. S. Hammond, and T. A. Dewey. 2020. The Animal Diversity Web (online). Accessed at https://animaldiversity.org/collections/contributors/phil_myers/ADW_mammals/specimens/Scandentia/Tupaia_mulleri/lower_lateral0653/	Animal Diversity Web (ADW)	NA
76	Placentalia-Scandentia	Tupaia dorsalis	0.123522867	0.028894496	0.123522867	0.028894496	0.185	0.390	0.117	0.247	Omnivore	NA	NA	NA	NA	NA	NA	NA	0	0	University of Michigan Museum of Zoology 174651. Myers, P., R. Espinosa, C. S. Parr, T. Jones, G. S. Hammond, and T. A. Dewey. 2020. The Animal Diversity Web (online). Accessed at https://animaldiversity.org/accounts/Tupaia_dorsalis/specimens/collections/contributors/phil_myers/ADW_mammals/specimens/Scandentia/Tupaia_dorsalis/lower_lateral0664/	Animal Diversity Web (ADW)	NA
77	Placentalia-Scandentia	Tupaia glis	0.015740955	-0.013023474	0.015740955	-0.013023474	0.374	0.389	0.252	0.261	Omnivore	NA	NA	NA	NA	NA	NA	NA	0	0	University of Michigan Museum of Zoology 58982. Myers, P., R. Espinosa, C. S. Parr, T. Jones, G. S. Hammond, and T. A. Dewey. 2020. The Animal Diversity Web (online). Accessed at https://animaldiversity.org/accounts/Tupaia_glis/specimens/collections/contributors/phil_myers/ADW_mammals/specimens/Scandentia/Tupaia_glis/lower_lateral0658/	Animal Diversity Web (ADW)	NA
78	Placentalia-Carnivora-Feliformia	Nandinia binotata	-0.012455098	-0.015821593	-0.012455098	-0.015821593	0.521	0.468	0.293	0.263	Omnivore	NA	NA	NA	NA	NA	NA	NA	0	0	University of Michigan Museum of Zoology 39574. Myers, P., R. Espinosa, C. S. Parr, T. Jones, G. S. Hammond, and T. A. Dewey. 2020. The Animal Diversity Web (online). Accessed at https://animaldiversity.org/accounts/Nandinia_binotata/specimens/collections/contributors/phil_myers/ADW_mammals/specimens/Carnivora/Nandiniidae/Nandinia_binotata/lower_lateral/	Animal Diversity Web (ADW)	NA
79	Placentalia-Carnivora-Feliformia	Leopardus wiedii	-0.002862906	0.015334453	-0.002862906	0.015334453	0.436	0.468	0.256	0.275	Carnivore	NA	-1.329331946	0.774869014	Carnivore	0.84702602	0.11481588	0.03815811	0	0	University of Michigan Museum of Zoology 126123. Myers, P., R. Espinosa, C. S. Parr, T. Jones, G. S. Hammond, and T. A. Dewey. 2020. The Animal Diversity Web (online). Accessed at https://animaldiversity.org/accounts/Leopardus_wiedii/specimens/collections/contributors/phil_myers/ADW_mammals/specimens/Carnivora/Felidae/Leopardus_weidii/lower_lateral/	Animal Diversity Web (ADW)	NA
80	Placentalia-Carnivora-Feliformia	Lynx rufus	-0.012871066	0.064842952	-0.012871066	0.064842952	0.451	0.494	0.267	0.292	Carnivore	NA	-2.065651389	-0.146311925	Carnivore	0.53003829	0.45317064	0.01679106	0	0	University of Michigan Museum of Zoology 173510. Myers, P., R. Espinosa, C. S. Parr, T. Jones, G. S. Hammond, and T. A. Dewey. 2020. The Animal Diversity Web (online). Accessed at https://animaldiversity.org/accounts/Lynx_rufus/specimens/collections/contributors/phil_myers/ADW_mammals/specimens/Carnivora/Felidae/Lynx_rufus/lower_lateral/	Animal Diversity Web (ADW)	NA
81	Placentalia-Carnivora-Feliformia	Felis margarita	0.007737066	0.073373029	0.007737066	0.073373029	0.491	0.497	0.298	0.301	Carnivore	NA	-1.019638633	0.641466364	Carnivore	0.81339376	0.12144358	0.06516266	0	0	University of Michigan Museum of Zoology 118429. Myers, P., R. Espinosa, C. S. Parr, T. Jones, G. S. Hammond, and T. A. Dewey. 2020. The Animal Diversity Web (online). Accessed at https://animaldiversity.org/accounts/Felis_margarita/specimens/collections/contributors/phil_myers/ADW_mammals/specimens/Carnivora/Felidae/Felis_margarita/lower_lateral/	Animal Diversity Web (ADW)	NA
82	Placentalia-Carnivora-Feliformia	Prionodon pardicolor	0.013523292	-0.025430235	0.013523292	-0.025430235	0.482	0.419	0.266	0.231	Carnivore	NA	0.403986358	1.095205919	Carnivore	0.66243828	0.02588294	0.31167877	0	0	University of Michigan Museum of Zoology 35464. Myers, P., R. Espinosa, C. S. Parr, T. Jones, G. S. Hammond, and T. A. Dewey. 2020. The Animal Diversity Web (online). Accessed at https://animaldiversity.org/accounts/Prionodon_pardicolor/specimens/collections/contributors/skulls/viverrid_skulls_2006/Prionodon_pardicolor/pplateral/	Animal Diversity Web (ADW)	NA
83	Placentalia-Carnivora-Feliformia	Genetta genetta	0.021673462	-0.022832103	0.021673462	-0.022832103	0.507	0.473	0.248	0.231	Carnivore	NA	0.056695908	1.778133168	Carnivore	0.85207161	0.01224140	0.13568698	0	0	Michigan State University Museum 24280. Myers, P., R. Espinosa, C. S. Parr, T. Jones, G. S. Hammond, and T. A. Dewey. 2020. The Animal Diversity Web (online). Accessed at https://animaldiversity.org/accounts/Genetta_genetta/specimens/collections/contributors/phil_myers/ADW_mammals/specimens/Carnivora/Viverridae/Genetta_genetta/lower_lateral5492/	Animal Diversity Web (ADW)	NA
84	Placentalia-Carnivora-Feliformia	Paradoxurus hermaphroditus	-0.03665335	-0.013179724	-0.03665335	-0.013179724	0.482	0.446	0.307	0.284	Omnivore	NA	NA	NA	NA	NA	NA	NA	0	0	University of Michigan Museum of Zoology 85365. Myers, P., R. Espinosa, C. S. Parr, T. Jones, G. S. Hammond, and T. A. Dewey. 2020. The Animal Diversity Web (online). Accessed at https://animaldiversity.org/accounts/Paradoxurus_hermaphroditus/specimens/collections/contributors/phil_myers/ADW_mammals/specimens/Carnivora/Viverridae/Paradoxurus_hermaphroditus/lower_lateral/	Animal Diversity Web (ADW)	NA
85	Placentalia-Carnivora-Feliformia	Fossa fossana	0.019061423	-0.012378557	0.019061423	-0.012378557	0.447	0.415	0.244	0.226	Carnivore	NA	-0.177988913	1.557084163	Carnivore	0.86430825	0.01978095	0.11591080	0	0	National Museum of Natural History 574898. Accessed at https://animaldiversity.org/accounts/Fossa_fossana/specimens/collections/contributors/skulls/fossa/f._fossana/f._fossana_lwr/	Animal Diversity Web (ADW)	NA
86	Placentalia-Carnivora-Feliformia	Galidia elegans	-0.025177182	0.026166848	-0.025177182	0.026166848	0.530	0.390	0.305	0.224	Omnivore	NA	NA	NA	NA	NA	NA	NA	0	0	National Museum of Natural History. Accessed at https://animaldiversity.org/accounts/Galidia_elegans/specimens/collections/contributors/skulls/galidia/g._elegans/galidia_lwr/	Animal Diversity Web (ADW)	NA
87	Placentalia-Carnivora-Feliformia	Crossarchus oscurus	-0.020601075	-0.013116907	-0.020601075	-0.013116907	0.461	0.471	0.262	0.268	Omnivore	NA	NA	NA	NA	NA	NA	NA	0	0	Michigan State University Museum 15238. Myers, P., R. Espinosa, C. S. Parr, T. Jones, G. S. Hammond, and T. A. Dewey. 2020. The Animal Diversity Web (online). Accessed at https://animaldiversity.org/accounts/Crossarchus_obscurus/specimens/collections/contributors/phil_myers/ADW_mammals/specimens/Carnivora/Herpestidae/Crossarchus_obscurus/lower_lateral5500/	Animal Diversity Web (ADW)	NA
88	Placentalia-Carnivora-Feliformia	Herpestes javanicus	-0.020601873	-0.034776265	-0.020601873	-0.034776265	0.607	0.437	0.311	0.224	Omnivore	NA	NA	NA	NA	NA	NA	NA	0	0	University of Michigan Museum of Zoology 75161. Myers, P., R. Espinosa, C. S. Parr, T. Jones, G. S. Hammond, and T. A. Dewey. 2020. The Animal Diversity Web (online). Accessed at https://animaldiversity.org/accounts/Herpestes_javanicus/specimens/collections/contributors/phil_myers/ADW_mammals/specimens/Carnivora/Herpestidae/Herpestes_javanicus/lower_lateral/	Animal Diversity Web (ADW)	NA
89	Placentalia-Carnivora-Caniformia	Lycalopex griseus	0.028692451	-0.019781868	0.028692451	-0.019781868	0.421	0.440	0.230	0.240	Omnivore	NA	NA	NA	NA	NA	NA	NA	0	0	University of Michigan Museum of Zoology 165626. Myers, P., R. Espinosa, C. S. Parr, T. Jones, G. S. Hammond, and T. A. Dewey. 2020. The Animal Diversity Web (online). Accessed at https://animaldiversity.org/accounts/Lycalopex_griseus/specimens/collections/contributors/phil_myers/ADW_mammals/specimens/Carnivora/Canidae/Lycalopex_griseus/lower_lateral/	Animal Diversity Web (ADW)	NA
90	Placentalia-Carnivora-Caniformia	Vulpes corsac	0.023035674	-0.016851872	0.023035674	-0.016851872	0.470	0.412	0.256	0.224	Carnivore	NA	0.270256837	1.927050826	Carnivore	0.83014460	0.00851990	0.16133549	0	0	University of Michigan Museum of Zoology 118430. Myers, P., R. Espinosa, C. S. Parr, T. Jones, G. S. Hammond, and T. A. Dewey. 2020. The Animal Diversity Web (online). Accessed at https://animaldiversity.org/accounts/Vulpes_corsac/specimens/collections/contributors/phil_myers/ADW_mammals/specimens/Carnivora/Canidae/Vulpes_corsac/lower_lateral/	Animal Diversity Web (ADW)	NA
91	Placentalia-Carnivora-Caniformia	Mephitis macroura	-0.084825079	0.001142144	-0.084825079	0.001142144	0.590	0.386	0.414	0.271	Omnivore	NA	NA	NA	NA	NA	NA	NA	0	0	University of Michigan Museum of Zoology 110950. Myers, P., R. Espinosa, C. S. Parr, T. Jones, G. S. Hammond, and T. A. Dewey. 2020. The Animal Diversity Web (online). Accessed at https://animaldiversity.org/accounts/Mephitis_macroura/specimens/collections/contributors/phil_myers/ADW_mammals/specimens/Carnivora/Mephitidae/Mephitis_macroura/lower_lateral/	Animal Diversity Web (ADW)	NA
92	Placentalia-Carnivora-Caniformia	Conepatus humboldtii	-0.047040698	0.037966162	-0.047040698	0.037966162	0.551	0.410	0.368	0.274	Omnivore	NA	NA	NA	NA	NA	NA	NA	0	0	University of Michigan Museum of Zoology 157158. Myers, P., R. Espinosa, C. S. Parr, T. Jones, G. S. Hammond, and T. A. Dewey. 2020. The Animal Diversity Web (online). Accessed at https://animaldiversity.org/accounts/Conepatus_humboldtii/specimens/collections/contributors/phil_myers/ADW_mammals/specimens/Carnivora/Mephitidae/Conepatus_humboldti/lower_lateral/	Animal Diversity Web (ADW)	NA
93	Placentalia-Carnivora-Caniformia	Nasua narica	0.025288937	-0.023860058	0.025288937	-0.023860058	0.360	0.496	0.202	0.278	Omnivore	NA	NA	NA	NA	NA	NA	NA	0	0	University of Michigan Museum of Zoology 83182. Myers, P., R. Espinosa, C. S. Parr, T. Jones, G. S. Hammond, and T. A. Dewey. 2020. The Animal Diversity Web (online). Accessed at https://animaldiversity.org/accounts/Nasua_narica/specimens/collections/contributors/phil_myers/ADW_mammals/specimens/Carnivora/Procyonidae/Nasua_narica/lower_lateral/	Animal Diversity Web (ADW)	NA
94	Placentalia-Carnivora-Caniformia	Bassaricyon gabbii	-0.022005194	0.02019964	-0.022005194	0.02019964	0.561	0.489	0.332	0.289	Herbivore	NA	-0.706611845	0.897762025	Carnivore	0.84065046	0.07193841	0.08741113	0	0	University of Michigan Museum of Zoology 112322. Myers, P., R. Espinosa, C. S. Parr, T. Jones, G. S. Hammond, and T. A. Dewey. 2020. The Animal Diversity Web (online). Accessed at https://animaldiversity.org/accounts/Bassaricyon_gabbii/specimens/collections/contributors/phil_myers/ADW_mammals/specimens/Carnivora/Procyonidae/Bassaricyon_gabbii/lower_lateral/	Animal Diversity Web (ADW)	NA
95	Placentalia-Carnivora-Caniformia	Procyon lotor	-0.05000316	0.005308277	-0.05000316	0.005308277	0.492	0.474	0.310	0.299	Omnivore	NA	NA	NA	NA	NA	NA	NA	0	0	University of Michigan Museum of Zoology 98905. Myers, P., R. Espinosa, C. S. Parr, T. Jones, G. S. Hammond, and T. A. Dewey. 2020. The Animal Diversity Web (online). Accessed at https://animaldiversity.org/accounts/Procyon_lotor/specimens/collections/contributors/phil_myers/ADW_mammals/specimens/Carnivora/Procyonidae/Procyon_lotor/lower_lateral/	Animal Diversity Web (ADW)	NA
96	Placentalia-Carnivora-Caniformia	Taxidea taxus	-0.084495703	-0.037857572	-0.084495703	-0.037857572	0.615	0.484	0.372	0.293	Carnivore	NA	-2.029569835	0.471788641	Carnivore	0.75773561	0.22700586	0.01525852	0	0	University of Michigan Museum of Zoology 77317. Myers, P., R. Espinosa, C. S. Parr, T. Jones, G. S. Hammond, and T. A. Dewey. 2020. The Animal Diversity Web (online). Accessed at https://animaldiversity.org/accounts/Taxidea_taxus/specimens/collections/contributors/phil_myers/ADW_mammals/specimens/Carnivora/Mustelidae/Taxidea_taxus/lower_lateral/	Animal Diversity Web (ADW)	NA
97	Placentalia-Carnivora-Caniformia	Eira barbara	-0.093713332	0.013111495	-0.093713332	0.013111495	0.618	0.516	0.378	0.315	Omnivore	NA	NA	NA	NA	NA	NA	NA	0	0	University of Michigan Museum of Zoology 126847. Myers, P., R. Espinosa, C. S. Parr, T. Jones, G. S. Hammond, and T. A. Dewey. 2020. The Animal Diversity Web (online). Accessed at https://animaldiversity.org/accounts/Eira_barbara/specimens/collections/contributors/phil_myers/ADW_mammals/specimens/Carnivora/Mustelidae/Eira_barbara/lower_lateral/	Animal Diversity Web (ADW)	NA
98	Placentalia-Carnivora-Caniformia	Lontra canadensis	-0.077443374	-0.024384753	-0.077443374	-0.024384753	0.616	0.422	0.394	0.271	Carnivore	NA	-1.22632772	1.078134316	Carnivore	0.89344169	0.06991695	0.03664136	0	0	University of Michigan Museum of Zoology 103352. Myers, P., R. Espinosa, C. S. Parr, T. Jones, G. S. Hammond, and T. A. Dewey. 2020. The Animal Diversity Web (online). Accessed at https://animaldiversity.org/accounts/Lontra_canadensis/specimens/collections/contributors/phil_myers/ADW_mammals/specimens/Carnivora/Mustelidae/Lontra_canadensis/lower_lateral/	Animal Diversity Web (ADW)	NA
99	Placentalia-Carnivora-Caniformia	Mustela nivalis	-0.057934383	0.011798162	-0.057934383	0.011798162	0.659	0.408	0.404	0.250	Carnivore	NA	-1.326024965	1.559711633	Carnivore	0.94322566	0.03435317	0.02242118	0	0	University of Michigan Museum of Zoology 83260. Myers, P., R. Espinosa, C. S. Parr, T. Jones, G. S. Hammond, and T. A. Dewey. 2020. The Animal Diversity Web (online). Accessed at https://animaldiversity.org/accounts/Mustela_nivalis/specimens/collections/contributors/phil_myers/ADW_mammals/specimens/Carnivora/Mustelidae/Mustela_nivalis/lower_lateral/	Animal Diversity Web (ADW)	NA
100	Placentalia-Chiroptera	Pteropus vampyrus	-0.010937301	0.047299462	-0.010937301	0.047299462	0.429	0.486	0.274	0.311	Herbivore	NA	-1.333031151	-0.649472617	Herbivore	0.38242661	0.56241384	0.05515955	0	0	University of Michigan Museum of Zoology 158849. Myers, P., R. Espinosa, C. S. Parr, T. Jones, G. S. Hammond, and T. A. Dewey. 2020. The Animal Diversity Web (online). Accessed at https://animaldiversity.org/accounts/Pteropus_vampyrus/specimens/collections/contributors/phil_myers/ADW_mammals/specimens/Chiroptera/Pteropodidae/Pteropus_vampyrus/lower_lateral6529/	Animal Diversity Web (ADW)	NA
101	Placentalia-Chiroptera	Noctilio leporinus	-0.016599626	-0.078231698	-0.016599626	-0.078231698	0.305	0.392	0.260	0.334	Carnivore	NA	0.249571036	-0.305300578	Insectivore	0.38305314	0.16594113	0.45100573	0	0	University of Michigan Museum of Zoology 124382. Myers, P., R. Espinosa, C. S. Parr, T. Jones, G. S. Hammond, and T. A. Dewey. 2020. The Animal Diversity Web (online). Accessed at https://animaldiversity.org/accounts/Noctilio_leporinus/specimens/collections/contributors/phil_myers/ADW_mammals/specimens/Chiroptera/Noctilionidae/Noctilio_leporinus/lower_lateral5296/	Animal Diversity Web (ADW)	NA
102	Placentalia-Chiroptera	Artibeus jamaiciensis	-0.049107313	-0.039158624	-0.049107313	-0.039158624	0.432	0.359	0.334	0.277	Herbivore	NA	-0.557463151	-0.956958823	Herbivore	0.29512404	0.52880293	0.17607304	0	0	University of Michigan Museum of Zoology 165404. Myers, P., R. Espinosa, C. S. Parr, T. Jones, G. S. Hammond, and T. A. Dewey. 2020. The Animal Diversity Web (online). Accessed at https://animaldiversity.org/accounts/Artibeus_jamaicensis/specimens/collections/contributors/phil_myers/ADW_mammals/specimens/Chiroptera/Phyllostomidae/Artibeus_jamaicensis/lower_lateral/	Animal Diversity Web (ADW)	NA
103	Placentalia-Chiroptera	Chrotopterus auritus	-0.00184075	-0.058472767	-0.00184075	-0.058472767	0.428	0.411	0.276	0.265	Omnivore	NA	NA	NA	NA	NA	NA	NA	0	0	University of Michigan Museum of Zoology 124358. Myers, P., R. Espinosa, C. S. Parr, T. Jones, G. S. Hammond, and T. A. Dewey. 2020. The Animal Diversity Web (online). Accessed at https://animaldiversity.org/accounts/Chrotopterus_auritus/specimens/collections/contributors/phil_myers/ADW_mammals/specimens/Chiroptera/Phyllostomidae/Chrotopterus_auritus/lower_lateral0264/	Animal Diversity Web (ADW)	NA
104	Placentalia-Chiroptera	Myotis lucifugus	0.021126993	-0.077853985	0.021126993	-0.077853985	0.372	0.358	0.254	0.245	Insectivore	NA	0.451910577	2.070870604	Carnivore	0.81004187	0.00606846	0.18388967	0	0	University of Michigan Museum of Zoology 101835. Myers, P., R. Espinosa, C. S. Parr, T. Jones, G. S. Hammond, and T. A. Dewey. 2020. The Animal Diversity Web (online). Accessed at https://animaldiversity.org/accounts/Myotis_lucifugus/specimens/collections/contributors/phil_myers/ADW_mammals/specimens/Chiroptera/Vespertilionidae/Myotis_lucifugus/lower_lateral5695/	Animal Diversity Web (ADW)	NA
105	Placentalia-Chiroptera	Plecotus auritus	0.034226191	-0.113211418	0.034226191	-0.113211418	0.324	0.288	0.246	0.218	Insectivore	NA	1.737595337	-0.080528747	Insectivore	0.09656057	0.01563878	0.88780065	0	0	University of Michigan Museum of Zoology 111012. Myers, P., R. Espinosa, C. S. Parr, T. Jones, G. S. Hammond, and T. A. Dewey. 2020. The Animal Diversity Web (online). Accessed at https://animaldiversity.org/accounts/Plecotus_auritus/specimens/collections/contributors/phil_myers/ADW_mammals/specimens/Chiroptera/Vespertilionidae2/Plecotus_auritus/lower_lateral5962/	Animal Diversity Web (ADW)	NA
106	Placentalia-Eulipotyphla	Blarina brevicauda	-0.0593443	0.021004208	-0.0593443	0.021004208	0.425	0.419	0.358	0.354	Omnivore	NA	NA	NA	NA	NA	NA	NA	0	0	University of Michigan Museum of Zoology 146901. Myers, P., R. Espinosa, C. S. Parr, T. Jones, G. S. Hammond, and T. A. Dewey. 2020. The Animal Diversity Web (online). Accessed at https://animaldiversity.org/accounts/Blarina_brevicauda/specimens/collections/contributors/phil_myers/ADW_mammals/specimens/Soricomorpha/Soricidae/Blarina_brevicauda/lower_lateral6360/	Animal Diversity Web (ADW)	NA
107	Placentalia-Eulipotyphla	Atelerix albiventris	-0.042035603	0.012137981	-0.042035603	0.012137981	0.394	0.476	0.307	0.371	Omnivore	NA	NA	NA	NA	NA	NA	NA	0	0	University of Michigan Museum of Zoology 164974. Myers, P., R. Espinosa, C. S. Parr, T. Jones, G. S. Hammond, and T. A. Dewey. 2020. The Animal Diversity Web (online). Accessed at https://animaldiversity.org/accounts/Atelerix_albiventris/specimens/collections/contributors/phil_myers/ADW_mammals/specimens/Erinaceomorpha/Atelerix_albiventris/lower_lateral6291/	Animal Diversity Web (ADW)	NA
108	Placentalia-Eulipotyphla	Parascalops breweri	-0.010058612	-0.086828992	-0.010058612	-0.086828992	0.437	0.385	0.323	0.284	Insectivore	NA	1.757627008	-1.349245835	Insectivore	0.03425788	0.04595141	0.91979071	0	0	University of Michigan Museum of Zoology 106264. Myers, P., R. Espinosa, C. S. Parr, T. Jones, G. S. Hammond, and T. A. Dewey. 2020. The Animal Diversity Web (online). Accessed at https://animaldiversity.org/accounts/Parascalops_breweri/specimens/collections/contributors/phil_myers/ADW_mammals/specimens/Soricomorpha/Talpidae/Parascalops_breweri/lower_lateral8655/	Animal Diversity Web (ADW)	NA
109	Placentalia-Eulipotyphla	Solenodon paradoxus	-0.030030867	-0.027780375	-0.030030867	-0.027780375	0.467	0.445	0.290	0.276	Insectivore	NA	-0.189513965	-0.553332571	Carnivore	0.39523726	0.31020074	0.29456200	0	0	University of Michigan Museum of Zoology 53657. Myers, P., R. Espinosa, C. S. Parr, T. Jones, G. S. Hammond, and T. A. Dewey. 2020. The Animal Diversity Web (online). Accessed at https://animaldiversity.org/accounts/Solenodon_paradoxus/specimens/collections/contributors/phil_myers/ADW_mammals/specimens/Soricomorpha/Solenodontidae/Solenodon_paradoxus/lower_lateral6179/	Animal Diversity Web (ADW)	NA
110	Placentalia-Afrosoricida	Microgale cowani	0.041479086	-0.04125553	0.041479086	-0.04125553	0.399	0.372	0.226	0.210	Insectivore	NA	1.435369852	0.047077724	Insectivore	0.15621080	0.02312232	0.82066689	0	0	University of Michigan Museum of Zoology 172209. Myers, P., R. Espinosa, C. S. Parr, T. Jones, G. S. Hammond, and T. A. Dewey. 2020. The Animal Diversity Web (online). Accessed at https://animaldiversity.org/accounts/Microgale_cowani/specimens/collections/contributors/phil_myers/ADW_mammals/specimens/Afrosoricida/Tenrecidae/Microgale_cowani/lower_lateral6207/	Animal Diversity Web (ADW)	NA
111	Placentalia-Afrosoricida	Microgale brevicaudata	-0.001974254	-0.069088633	-0.001974254	-0.069088633	0.481	0.394	0.296	0.243	Insectivore	NA	1.442122542	-0.31342161	Insectivore	0.11897987	0.03209881	0.84892132	0	0	University of Michigan Museum of Zoology 174703. Myers, P., R. Espinosa, C. S. Parr, T. Jones, G. S. Hammond, and T. A. Dewey. 2020. The Animal Diversity Web (online). Accessed at https://animaldiversity.org/accounts/Microgale_brevicaudata/specimens/collections/contributors/phil_myers/ADW_mammals/specimens/Afrosoricida/Tenrecidae/Microgale_brevicaudata/lower_lateral6201/	Animal Diversity Web (ADW)	NA
112	Placentalia-Afrosoricida	Tenrec ecaudatus	0.015781641	-0.032940598	0.015781641	-0.032940598	0.443	0.478	0.231	0.249	Omnivore	NA	NA	NA	NA	NA	NA	NA	0	0	University of Michigan Museum of Zoology 115810. Myers, P., R. Espinosa, C. S. Parr, T. Jones, G. S. Hammond, and T. A. Dewey. 2020. The Animal Diversity Web (online). Accessed at https://animaldiversity.org/accounts/Tenrec_ecaudatus/specimens/collections/contributors/phil_myers/ADW_mammals/specimens/Afrosoricida/Tenrecidae/Tenrec_ecaudatus/lower_lateral6323/	Animal Diversity Web (ADW)	NA
113	Placentalia-Afrosoricida	Potamogale velox	-0.010451963	-0.052904698	-0.010451963	-0.052904698	0.498	0.355	0.295	0.211	Carnivore	NA	0.378377705	0.135984283	Carnivore	0.45632940	0.08964771	0.45402289	0	0	Field Museum, FMNH 25973. Collector: E. H. Heller. Creator: Rebecca A. Banasiak. https://collections-zoology.fieldmuseum.org/catalogue/2525199	Animal Diversity Web (ADW)	NA
114	Placentalia-Macroscelidae	Elephantulus rufescens	0.063876367	0.015637518	0.063876367	0.015637518	0.227	0.584	0.150	0.387	Omnivore	NA	NA	NA	NA	NA	NA	NA	0	0	University of Michigan Museum of Zoology 107914. Myers, P., R. Espinosa, C. S. Parr, T. Jones, G. S. Hammond, and T. A. Dewey. 2020. The Animal Diversity Web (online). Accessed at https://animaldiversity.org/accounts/Elephantulus_rufescens/specimens/collections/contributors/phil_myers/ADW_mammals/specimens/Macroscelidea/Elephantulus_rufescens/lower_lateral6302/	Animal Diversity Web (ADW)	NA
115	Placentalia-Macroscelidae	Elephantulus brachyrhynchus	0.073428444	0.018628263	0.073428444	0.018628263	0.198	0.608	0.130	0.399	Omnivore	NA	NA	NA	NA	NA	NA	NA	0	0	University of Michigan Museum of Zoology 113407. Myers, P., R. Espinosa, C. S. Parr, T. Jones, G. S. Hammond, and T. A. Dewey. 2020. The Animal Diversity Web (online). Accessed at https://animaldiversity.org/accounts/Elephantulus_brachyrhynchus/specimens/collections/contributors/phil_myers/ADW_mammals/specimens/Macroscelidea/Elephantulus_brachyrhynchus/lower_lateral6307/	Animal Diversity Web (ADW)	NA
N/A	Stem mammals-Haramiyida	Megaconus	-0.050334619	0.014688581	NA	NA	0.488	0.502	0.367	0.377	Omnivore	Dental morphology, wear facets & previous studies	NA	NA	NA	NA	NA	NA	166.1	163.5	Zhou, C.-F., Wu, S., Martin, T. & Luo, Z.-X. A Jurassic mammaliaform and the earliest mammalian evolutionary adaptations. Nature 500, 163–167; 10.1038/nature12429 (2013).	Chen, M., Strömberg, C. A. E. & Wilson, G. P. Assembly of modern mammal community structure driven by Late Cretaceous dental evolution, rise of flowering plants, and dinosaur demise. Proc. Natl. Acad. Sci. USA 116, 9931–9940; 10.1073/pnas.1820863116 (2019).	Paleobiology Database. http://fossilworks.org.
N/A	Stem mammals-Haramiyida	Xianshou	-0.137505987	0.021163452	NA	NA	0.667	0.600	0.526	0.473	Omnivore	Dental morphology, wear facets & previous studies	NA	NA	NA	NA	NA	NA	163.5	157.3	Bi, S., Wang, Y., Guan, J., Sheng, X. & Meng, J. Three new Jurassic euharamiyidan species reinforce early divergence of mammals. Nature 514, 579–584; 10.1038/nature13718 (2014).	Chen, M., Strömberg, C. A. E. & Wilson, G. P. Assembly of modern mammal community structure driven by Late Cretaceous dental evolution, rise of flowering plants, and dinosaur demise. Proc. Natl. Acad. Sci. USA 116, 9931–9940; 10.1073/pnas.1820863116 (2019).	Paleobiology Database. http://fossilworks.org.
N/A	Stem mammals-Haramiyida	Vilevolodon	-0.143242577	0.02932321	NA	NA	0.611	0.637	0.436	0.454	Omnivore	Dental morphology, wear facets & previous studies	NA	NA	NA	NA	NA	NA	163.5	157.3	Luo, Z.-X. et al. New evidence for mammaliaform ear evolution and feeding adaptation in a Jurassic ecosystem. Nature 548, 326–329; 10.1038/nature23483 (2017).	Chen, M., Strömberg, C. A. E. & Wilson, G. P. Assembly of modern mammal community structure driven by Late Cretaceous dental evolution, rise of flowering plants, and dinosaur demise. Proc. Natl. Acad. Sci. USA 116, 9931–9940; 10.1073/pnas.1820863116 (2019).	Paleobiology Database. http://fossilworks.org.
N/A	Stem mammals-Haramiyida	Arboroharamiya	-0.135620951	0.045416645	NA	NA	0.645	0.582	0.418	0.376	Omnivore	Dental morphology, wear facets & previous studies	NA	NA	NA	NA	NA	NA	168.3	166.1	Zheng, X., Bi, S., Wang, X. & Meng, J. A new arboreal haramiyid shows the diversity of crown mammals in the Jurassic period. Nature 500, 199–202; 10.1038/nature12353 (2013).	Chen, M., Strömberg, C. A. E. & Wilson, G. P. Assembly of modern mammal community structure driven by Late Cretaceous dental evolution, rise of flowering plants, and dinosaur demise. Proc. Natl. Acad. Sci. USA 116, 9931–9940; 10.1073/pnas.1820863116 (2019).	Paleobiology Database. http://fossilworks.org.
N/A	Non-therian crown mammals-Multituberculata	Kryptobaatar	-0.157538818	-0.058239766	NA	NA	0.697	0.600	0.525	0.452	Animal-dominated omnivory	Orientation patch count (OPC score; dental complexity)	NA	NA	NA	NA	NA	NA	83.6	72.1	Adams, N. F., Rayfield, E. J., Cox, P. G., Cobb, S. N. & Corfe, I. J. Functional tests of the competitive exclusion hypothesis for multituberculate extinction. R. Soc. Open Sci. 6, 181536; 10.1098/rsos.181536 (2019).	Wilson, G. P. et al. Adaptive radiation of multituberculate mammals before the extinction of dinosaurs. Nature 483, 457–460; 10.1038/nature10880 (2012).	Paleobiology Database. http://fossilworks.org.
N/A	Non-therian crown mammals-Multituberculata	Catopsbaatar	-0.131195222	-0.017332289	NA	NA	0.660	0.602	0.433	0.394	Herbivore	Orientation patch count (OPC score; dental complexity)	NA	NA	NA	NA	NA	NA	83.6	72.1	Kielan-Jaworowska, Z., Hurum, J.H. & Lopatin, A.V. Skull structure in Catopsbaatar and the zygomatic ridges in multituberculate mammals. Acta Paleontol. Pol. 50 (3), 487-512 (2005).	Wilson, G. P. et al. Adaptive radiation of multituberculate mammals before the extinction of dinosaurs. Nature 483, 457–460; 10.1038/nature10880 (2012).	Paleobiology Database. http://fossilworks.org.
N/A	Non-therian crown mammals-Multituberculata	Chulsanbaatar	-0.127275671	-0.097368812	NA	NA	0.671	0.616	0.498	0.457	Plant-dominated omnivory	Orientation patch count (OPC score; dental complexity)	NA	NA	NA	NA	NA	NA	86.3	72.1	Gambaryan, P.P. & Kielan-Jaworowska, Z. Masticatory musculature of Asian taeniolabidoid multituberculate mammals. Acta Paleontol. Pol. 40 (1), 45-108 (1995).	Wilson, G. P. et al. Adaptive radiation of multituberculate mammals before the extinction of dinosaurs. Nature 483, 457–460; 10.1038/nature10880 (2012).	Paleobiology Database. http://fossilworks.org.
N/A	Non-therian crown mammals-Multituberculata	Nemegtbaatar	-0.069923614	-0.071995801	NA	NA	0.635	0.519	0.367	0.300	Animal-dominated omnivory	Orientation patch count (OPC score; dental complexity)	NA	NA	NA	NA	NA	NA	83.6	72.1	Gambaryan, P.P. & Kielan-Jaworowska, Z. Masticatory musculature of Asian taeniolabidoid multituberculate mammals. Acta Paleontol. Pol. 40 (1), 45-108 (1995).	Wilson, G. P. et al. Adaptive radiation of multituberculate mammals before the extinction of dinosaurs. Nature 483, 457–460; 10.1038/nature10880 (2012).	Paleobiology Database. http://fossilworks.org.
N/A	Non-therian crown mammals-Multituberculata	Sinobaatar	-0.091278223	-0.007189297	NA	NA	0.668	0.554	0.395	0.328	Omnivore	Dental morphology, wear facets & previous studies	NA	NA	NA	NA	NA	NA	129.4	113	Luo, Z.-X. et al. New evidence for mammaliaform ear evolution and feeding adaptation in a Jurassic ecosystem. Nature 548, 326–329; 10.1038/nature23483 (2017).	Chen, M., Strömberg, C. A. E. & Wilson, G. P. Assembly of modern mammal community structure driven by Late Cretaceous dental evolution, rise of flowering plants, and dinosaur demise. Proc. Natl. Acad. Sci. USA 116, 9931–9940; 10.1073/pnas.1820863116 (2019).	Paleobiology Database. http://fossilworks.org.
N/A	Non-therian crown mammals-Multituberculata	Plagiaulax	-0.111321819	0.007288913	NA	NA	0.624	0.566	0.418	0.380	Carnivore	Orientation patch count (OPC score; dental complexity)	NA	NA	NA	NA	NA	NA	145	139.8	Kielan-Jaworowska, Z., Cifelli, R. L. & Luo, Z.-X. Mammals from the Age of Dinosaurs: Origins, Evolution, and Structure (Columbia Univ. Press, 2004).	Wilson, G. P. et al. Adaptive radiation of multituberculate mammals before the extinction of dinosaurs. Nature 483, 457–460; 10.1038/nature10880 (2012).	Paleobiology Database. http://fossilworks.org.
N/A	Non-therian crown mammals-Multituberculata	Rugosodon	-0.075614053	-0.038199521	NA	NA	0.661	0.519	0.388	0.305	Omnivore	Dental morphology, wear facets & previous studies	NA	NA	NA	NA	NA	NA	163.5	157.3	Yuan, C.-X., Ji, Q., Meng, Q.-J., Tabrum, A. R. & Luo, Z.-X. Earliest Evolution of Multituberculate Mammals Revealed by a New Jurassic Fossil. Science 341, 779–783; 10.1126/science.1237970 (2013).	Chen, M., Strömberg, C. A. E. & Wilson, G. P. Assembly of modern mammal community structure driven by Late Cretaceous dental evolution, rise of flowering plants, and dinosaur demise. Proc. Natl. Acad. Sci. USA 116, 9931–9940; 10.1073/pnas.1820863116 (2019).	Paleobiology Database. http://fossilworks.org.
